# Supplementary material for: Effect of Speed Threshold Approaches for Evaluation of External Load in Male Basketball Players
Source: Sensors (Basel). 2025 Oct 2;25(19):6085. doi: 10.3390/s25196085 (PMC12526517; doi:10.3390/s25196085)
Supplement: Supplementary file 1 [file sensors-25-06085-s001.zip]

Archive with 1 entries (1 files):
- sensors-3765570-supplementary.pdf
